# Supplementary material for: Comparison of dysfunctional attitudes, cognitive vulnerability to depression, before and during the COVID-19 pandemic in healthy participants
Source: BMC Psychol. 2024 Apr 4;12:185. doi: 10.1186/s40359-024-01674-0 (PMC10993468; doi:10.1186/s40359-024-01674-0)
Supplement: Supplementary file 1 — Supplementary Material 1. [file 40359_2024_1674_MOESM1_ESM.xlsx]

## Sheet: Sheet1
Supplementary Table 1 Associations of age, sex, presence of cohabitants, and drinking habits with the DAS-24 total and three subscale scores
	Age			Sex					Cohabitants					Regular drinker
	r or rs	p		Male (n=140)	Female (n=130)	t or U	p		(-) (n=251)	(+) (n=19)	t or U	p		No (n=204)	Yes (n=66)	t or U	p
Total DAS score	0.022	0.715		85.4±19.2	85.8±18.0	0.172	0.864		86.1±18.2	77.9±23.3	1.854	0.065		86.1±17.8	83.9±21.0	0.835	0.405
Achievement	0.019	0.752		26.7±8.8	25.7±8.4	-0.920457	0.358		26.4±8.5	23.1±9.6	1.632	0.104		26.5±8.6	25.2±8.6	1.041	0.299
Dependency	0.025	0.679		29.5±7.7	31.1±7.3	1.825	0.069		30.4±7.4	28.5±9.0	1.053	0.293		30.2±7.3	30.5±8.2	-0.327	0.744
Self-control	0.013	0.834		29.2±6.9	28.9±6.4	9548.5	0.484		29.3±6.5	26.3±8.1	1783.5	0.067		29.4±6.3	28.1±7.5	6187	0.322
For the scores of total DAS-24 and the scores of achievement and dependency subscales, statistical analyses were performed using the Student t-tests or Pearson correlation analyses. Mann–Whitney U tests or Spearman correlation analyses were used for the scores of self-control subscale. DAS-24 devotes the 24-item Dysfunctional Attitude Scale.
